# Supplementary material for: ﻿A new species of Docosia Winnertz, 1864 and new records of fungus gnats (Diptera, Bolitophilidae, Keroplatidae and Mycetophilidae) from North Africa
Source: Zookeys. 2025 Apr 7;1233:349–79. doi: 10.3897/zookeys.1233.130502 (PMC11997608; doi:10.3897/zookeys.1233.130502)
Supplement: XML Treatment for Docosia tazekkae [file zookeys.1233.130502-treatment9.xml]

<!DOCTYPE tp:taxon-treatment
  PUBLIC "-//TaxonX//DTD Taxonomic Treatment Publishing DTD v0 20100105//EN" "tax-treatment-NSO.dtd">
<tp:taxon-treatment xmlns:tp="http://www.plazi.org/taxpub"><tp:treatment-meta><kwd-group><label>Taxon classification</label><kwd>
                <named-content content-type="kingdom">Animalia</named-content>
              </kwd><kwd>
                <named-content content-type="order">Diptera</named-content>
              </kwd><kwd>
                <named-content content-type="family">Mycetophilidae</named-content>
              </kwd></kwd-group><mixed-citation publication-type="journal"><person-group><name><surname>El Mouden</surname><given-names>Mohamed Amin</given-names></name><name><surname>Chandler</surname><given-names>Peter J.</given-names></name><name><surname>Saidoun</surname><given-names>Imane</given-names></name><name><surname>Driauach</surname><given-names>Ouafaa</given-names></name><name><surname>Belqat</surname><given-names>Boutaïna</given-names></name></person-group><article-title>﻿A new species of <italic><tp:taxon-name><tp:taxon-name-part taxon-name-part-type="genus" reg="Docosia">Docosia</tp:taxon-name-part></tp:taxon-name></italic> Winnertz, 1864 and new records of fungus gnats (<tp:taxon-name><tp:taxon-name-part taxon-name-part-type="order">Diptera</tp:taxon-name-part></tp:taxon-name>, <tp:taxon-name><tp:taxon-name-part taxon-name-part-type="family">Bolitophilidae</tp:taxon-name-part></tp:taxon-name>, <tp:taxon-name><tp:taxon-name-part taxon-name-part-type="family">Keroplatidae</tp:taxon-name-part></tp:taxon-name> and <tp:taxon-name><tp:taxon-name-part taxon-name-part-type="family">Mycetophilidae</tp:taxon-name-part></tp:taxon-name>) from North Africa</article-title><source>Zookeys</source><day>07</day><month>04</month><year>2025</year><volume>1233</volume><fpage>349</fpage><lpage>379</lpage><pub-id pub-id-type="doi">10.3897/zookeys.1233.130502</pub-id></mixed-citation></tp:treatment-meta><tp:nomenclature><label>﻿</label><tp:taxon-name>
              <object-id xmlns:xlink="http://www.w3.org/1999/xlink" content-type="arpha" xlink:type="simple">F146DC2C-36DC-55BB-9798-CE745AAAC234</object-id>
              <tp:taxon-name-part taxon-name-part-type="genus" reg="Docosia">Docosia</tp:taxon-name-part>
              <tp:taxon-name-part taxon-name-part-type="species" reg="tazekkae">tazekkae</tp:taxon-name-part>
              <object-id xmlns:xlink="http://www.w3.org/1999/xlink" content-type="zoobank" xlink:type="simple">https://zoobank.org/A58CAAC4-8605-4E8B-BA05-860D8DF141E5</object-id>
            </tp:taxon-name><tp:taxon-authority>Chandler, El Mouden &amp; Belqat</tp:taxon-authority><tp:taxon-status xmlns:xlink="http://www.w3.org/1999/xlink" xlink:type="simple">sp. nov.</tp:taxon-status></tp:nomenclature><tp:treatment-sec sec-type="type material" id="SECID0EWKAG"><title>Type material.</title><p><bold><italic>Holotype</italic>.</bold> Morocco – <bold>Middle Atlas Region</bold> • ♂ (mounted in DMHF, terminalia on a slide); Forêt Bab Boudir; 20/V/2022; K. Aattouch, M. El Ouahabi and M.A. El Mouden leg; collected using sweep net; <named-content xmlns:xlink="http://www.w3.org/1999/xlink" content-type="dwc:institutional_code" xlink:title="Natural History Museum, London" xlink:href="http://grbio.org/institution/natural-history-museum-london" xlink:type="simple">NHMUK</named-content>. <bold><italic>Paratypes</italic>.</bold> Morocco – <bold>Middle Atlas Region</bold> • 1♂; Forêt Bab Lkhayl; 2/V/2023; M. Beni-Eich, K. Aattouch and M.A. El Mouden leg; collected using sweep net; <abbrev xmlns:xlink="http://www.w3.org/1999/xlink" xlink:title="collection of Diptera of the Department of Biology, Faculty of Sciences, University Abdelmalek Essaadi" id="ABBRID0ENLAG" xlink:type="simple">UAE-FST</abbrev> MA23/2401. – <bold>Rif Region</bold> • 1♂; Forêt après Amsemlil; 10/II/2020; Group Belqat leg; collected using sweep net; <abbrev xmlns:xlink="http://www.w3.org/1999/xlink" xlink:title="collection of Diptera of the Department of Biology, Faculty of Sciences, University Abdelmalek Essaadi" id="ABBRID0ETLAG" xlink:type="simple">UAE-FST</abbrev> R22/2450 • 1♂; Forêt Malâab Tizimezzan; 12/V/2022; M. Beni-Eich, K. Aattouch, M. El Ouahabi and M.A. El Mouden leg; collected using sweep net; <abbrev xmlns:xlink="http://www.w3.org/1999/xlink" xlink:title="collection of Diptera of the Department of Biology, Faculty of Sciences, University Abdelmalek Essaadi" id="ABBRID0EXLAG" xlink:type="simple">UAE-FST</abbrev> R22/2451 • 2♂♂ (mounted in DMHF, terminalia of one Oued Bni Mhamed specimen on a slide); Oued Bni Mhamed; 11/V/2022; M. Beni-Eich, K. Aattouch, M. El Ouahabi and M.A. El Mouden leg; collected using sweep net; <abbrev xmlns:xlink="http://www.w3.org/1999/xlink" xlink:title="collection of Diptera of the Department of Biology, Faculty of Sciences, University Abdelmalek Essaadi" id="ABBRID0E2LAG" xlink:type="simple">UAE-FST</abbrev> R22/2449 • 1♂; Oued Farda; 11/III/2023; I. Saidoun leg; collected using sweep net; <abbrev xmlns:xlink="http://www.w3.org/1999/xlink" xlink:title="collection of Diptera of the Department of Biology, Faculty of Sciences, University Abdelmalek Essaadi" id="ABBRID0E6LAG" xlink:type="simple">UAE-FST</abbrev> R22/2452.</p></tp:treatment-sec><tp:treatment-sec sec-type="diagnosis" id="SECID0EDMAG"><title>Diagnosis.</title><p>This species resembles several other Mediterranean species of this genus, including <italic><tp:taxon-name><tp:taxon-name-part taxon-name-part-type="genus" reg="Docosia">D.</tp:taxon-name-part><tp:taxon-name-part taxon-name-part-type="species" reg="melita">melita</tp:taxon-name-part></tp:taxon-name></italic> Chandler &amp; Gatt, 2000 previously recorded from Morocco (<xref ref-type="bibr" rid="B20">El Mouden et al. 2024</xref>) in its dark body colouration, mainly yellow legs and bare laterotergites. It belongs to a group of species with a simple gonostylus bearing a row of spines on its inner margin. Within this group it is most similar to <italic><tp:taxon-name><tp:taxon-name-part taxon-name-part-type="genus" reg="Docosia">D.</tp:taxon-name-part><tp:taxon-name-part taxon-name-part-type="species" reg="kerkini">kerkini</tp:taxon-name-part></tp:taxon-name></italic> Kurina &amp; Ševčík, 2011, described from Greece (<xref ref-type="bibr" rid="B29">Kurina and Ševčík 2011</xref>) which also has a medioventral humped process of the apical margin of the gonocoxites bearing a cluster of short spinose setae on each side preapically. In <italic><tp:taxon-name><tp:taxon-name-part taxon-name-part-type="genus" reg="Docosia">D.</tp:taxon-name-part><tp:taxon-name-part taxon-name-part-type="species" reg="kerkini">kerkini</tp:taxon-name-part></tp:taxon-name></italic> the row of the spines on the gonostylus is longer (12 spines compared to 8), and the medioventral process of the gonocoxites is shorter and narrower with a deeper medial excavation and more tight patches of stout setae; tergite 9 is also differently shaped, broadened apically with a concave apical margin.</p></tp:treatment-sec><tp:treatment-sec sec-type="description" id="SECID0ESNAG"><title>Description.</title><p><bold>Male.</bold> Wing length 3.0–3.2 mm. <bold><italic>Colouration</italic>.</bold> Head including antennae and body including terminalia all black. Legs mostly yellow. Coxae dark on basal part (extreme base of fore and mid coxa, ~ 1/3–1/2 of hind coxa); trochanters dark, hind femur narrowly dark at base and tip. Wing clear, with costa and radial veins dark, other veins pale. Haltere yellow. <bold><italic>Head</italic>.</bold> Antenna longer than head and thorax together, with slender flagellomeres &gt; 2 × as long as broad. Ocelli situated close to eye margin. <bold><italic>Thorax</italic>.</bold> Laterotergite bare. <bold><italic>Legs</italic>.</bold> Mid tibia with four short anterior and three or four longer dorsal setae, almost as long as tibial width. Hind tibia with 10–12 short anterior and six longer dorsal setae, about as long as tibial width, with a few short setae in line beyond them. <bold><italic>Wing</italic>.</bold> Sc ends in R ~ 1/2 or a little more to base of Rs. R<sub>1</sub> 2–2.5 × length of r-m. <bold><italic>Terminalia</italic></bold> (Fig. <xref ref-type="fig" rid="F2">2</xref>). Tergite 9 short and broad, rounded apically with long setae on apical margin. Cercus with tiers of close-set combs of retinacula (12 combs in holotype, 13 in paratype figured). Gonostylus simple, narrowed apically, with long fine scattered setae on outer surface and a row of eight strong spinose setae on inner margin, the most distal longest, the proximal two or three shorter than the rest. Gonocoxites with a medioventral humped process of the apical margin, bearing an irregular cluster of short spinose setae on each side preapically, the bare part beyond these spines with a shallow apical emargination; the apical margin on each side bearing a row of short strong setae and a narrow internal flange bearing long fine setae.</p><fig id="F2" position="float" orientation="portrait"><object-id xmlns:xlink="http://www.w3.org/1999/xlink" content-type="doi" xlink:type="simple">10.3897/zookeys.1233.130502.figure2</object-id><object-id xmlns:xlink="http://www.w3.org/1999/xlink" content-type="arpha" xlink:type="simple">8512E5BD-DBCB-52B9-9DCA-049FEA3093AA</object-id><label>Figure 2.</label><caption><p><italic><tp:taxon-name><tp:taxon-name-part taxon-name-part-type="genus" reg="Docosia">D.</tp:taxon-name-part><tp:taxon-name-part taxon-name-part-type="species" reg="tazekkae">tazekkae</tp:taxon-name-part></tp:taxon-name></italic> Chandler, El Mouden &amp; Belqat, sp. nov. Male terminalia posterior view (tergite dorsally, apical margin of gonocoxites ventrally) of <bold>A</bold> holotype and same of <bold>B</bold> paratype from Oued Bni Mhamed. Holotype terminalia in <bold>C</bold> dorsal and <bold>D</bold> lateral views.</p></caption><graphic xmlns:xlink="http://www.w3.org/1999/xlink" xlink:href="zookeys-1233-349_article-130502__-g002.jpg" position="float" orientation="portrait" xlink:type="simple" id="oo_1300870.jpg"><uri content-type="original_file" xlink:type="simple">https://binary.pensoft.net/fig/1300870</uri></graphic></fig><p><bold>Female.</bold> Unknown.</p></tp:treatment-sec><tp:treatment-sec sec-type="etymology" id="SECID0E2PAG"><title>Etymology.</title><p>After the name of the Tazekka National Park, which shelters the new species in the Bab Boudir Forest locality (Fig. <xref ref-type="fig" rid="F3">3</xref>).</p><fig id="F3" position="float" orientation="portrait"><object-id xmlns:xlink="http://www.w3.org/1999/xlink" content-type="doi" xlink:type="simple">10.3897/zookeys.1233.130502.figure3</object-id><object-id xmlns:xlink="http://www.w3.org/1999/xlink" content-type="arpha" xlink:type="simple">52293B78-E9FE-531D-B803-A38A8853186D</object-id><label>Figure 3.</label><caption><p>Moroccan habitat of <italic><tp:taxon-name><tp:taxon-name-part taxon-name-part-type="genus" reg="Docosia">Docosia</tp:taxon-name-part><tp:taxon-name-part taxon-name-part-type="species" reg="tazekkae">tazekkae</tp:taxon-name-part></tp:taxon-name></italic> Chandler, El Mouden &amp; Belqat, sp. nov. Environments of the Forêt Bab Boudir within the <abbrev xmlns:xlink="http://www.w3.org/1999/xlink" xlink:title="National Park of Tazekka" id="ABBRID0EYQAG" xlink:type="simple">PNTZK</abbrev><bold>A</bold> Bab Boudir forest <bold>B</bold> Bab Boudir rivulet.</p></caption><graphic xmlns:xlink="http://www.w3.org/1999/xlink" xlink:href="zookeys-1233-349_article-130502__-g003.jpg" position="float" orientation="portrait" xlink:type="simple" id="oo_1300871.jpg"><uri content-type="original_file" xlink:type="simple">https://binary.pensoft.net/fig/1300871</uri></graphic></fig></tp:treatment-sec><tp:treatment-sec sec-type="habitat" id="SECID0EFRAG"><title>Habitat.</title><p>The holotype of this species was collected in the remains of a forest that neighbours the holiday centre of Bab Boudir, in the heart of the Tazekka National Park (Fig. <xref ref-type="fig" rid="F3">3</xref>). The sampling took place at ca 0800 hrs on a sunny morning (25 °C), with low humidity (17%) and moderate wind speed (14 Km/h) in a dense part of the forest where the tree branches seem to meet as they are very close to each other, over a very small river (Bab Boudir rivulet), with calming low speed waters. The dense vegetative cover creates a shadowy, sheltered and fairly cold spot where sun rays can barely penetrate.</p><sec sec-type="﻿Genus Megophthalmidia Dziedzicki, 1889" id="SECID0EPRAG"><title>﻿Genus <italic><tp:taxon-name><tp:taxon-name-part taxon-name-part-type="genus" reg="Megophthalmidia">Megophthalmidia</tp:taxon-name-part></tp:taxon-name></italic> Dziedzicki, 1889</title></sec></tp:treatment-sec><ref-list><ref id="B20"><mixed-citation xmlns:xlink="http://www.w3.org/1999/xlink" xlink:type="simple"><person-group><name name-style="western"><surname>El Mouden</surname><given-names>MA</given-names></name><name name-style="western"><surname>Chandler</surname><given-names>PJ</given-names></name><name name-style="western"><surname>Driauach</surname><given-names>O</given-names></name><name name-style="western"><surname>Banamar</surname><given-names>O</given-names></name><name name-style="western"><surname>Saidoun</surname><given-names>I</given-names></name><name name-style="western"><surname>Akarid</surname><given-names>A</given-names></name><name name-style="western"><surname>Aattouch</surname><given-names>K</given-names></name><name name-style="western"><surname>Belqat</surname><given-names>B</given-names></name></person-group> (<year>2024</year>) <article-title>New species and other new records of the family <tp:taxon-name><tp:taxon-name-part taxon-name-part-type="family">Mycetophilidae</tp:taxon-name-part></tp:taxon-name> (<tp:taxon-name><tp:taxon-name-part taxon-name-part-type="class">Insecta</tp:taxon-name-part></tp:taxon-name>, <tp:taxon-name><tp:taxon-name-part taxon-name-part-type="order">Diptera</tp:taxon-name-part></tp:taxon-name>) from Morocco.</article-title><source>Zookeys</source><volume>1197</volume>: <fpage>215</fpage>–<lpage>236</lpage>. <ext-link xlink:href="10.3897/zookeys.1197.118503" ext-link-type="doi" xlink:type="simple">https://doi.org/10.3897/zookeys.1197.118503</ext-link></mixed-citation></ref><ref id="B29"><mixed-citation xmlns:xlink="http://www.w3.org/1999/xlink" xlink:type="simple"><person-group><name name-style="western"><surname>Kurina</surname><given-names>O</given-names></name><name name-style="western"><surname>Ševčík</surname><given-names>J</given-names></name></person-group> (<year>2011</year>) <article-title>Three new species of <italic><tp:taxon-name><tp:taxon-name-part taxon-name-part-type="genus">Docosia</tp:taxon-name-part></tp:taxon-name></italic> Winnertz from central and southern Europe (<tp:taxon-name><tp:taxon-name-part taxon-name-part-type="order">Diptera</tp:taxon-name-part></tp:taxon-name>: <tp:taxon-name><tp:taxon-name-part taxon-name-part-type="family">Mycetophilidae</tp:taxon-name-part></tp:taxon-name>).</article-title><source>Zootaxa</source><volume>2810</volume>: <fpage>26</fpage>–<lpage>36</lpage>. <ext-link xlink:href="10.11646/zootaxa.2810.1.3" ext-link-type="doi" xlink:type="simple">https://doi.org/10.11646/zootaxa.2810.1.3</ext-link></mixed-citation></ref></ref-list></tp:taxon-treatment>
