# Supplementary material for: ﻿A new species of Docosia Winnertz, 1864 and new records of fungus gnats (Diptera, Bolitophilidae, Keroplatidae and Mycetophilidae) from North Africa
Source: Zookeys. 2025 Apr 7;1233:349–79. doi: 10.3897/zookeys.1233.130502 (PMC11997608; doi:10.3897/zookeys.1233.130502)
Supplement: XML Treatment for Zygomyia valida [file zookeys.1233.130502-treatment63.xml]

<!DOCTYPE tp:taxon-treatment
  PUBLIC "-//TaxonX//DTD Taxonomic Treatment Publishing DTD v0 20100105//EN" "tax-treatment-NSO.dtd">
<tp:taxon-treatment xmlns:tp="http://www.plazi.org/taxpub"><tp:treatment-meta><kwd-group><label>Taxon classification</label><kwd>
                <named-content content-type="kingdom">Animalia</named-content>
              </kwd><kwd>
                <named-content content-type="order">Diptera</named-content>
              </kwd><kwd>
                <named-content content-type="family">Mycetophilidae</named-content>
              </kwd></kwd-group><mixed-citation publication-type="journal"><person-group><name><surname>El Mouden</surname><given-names>Mohamed Amin</given-names></name><name><surname>Chandler</surname><given-names>Peter J.</given-names></name><name><surname>Saidoun</surname><given-names>Imane</given-names></name><name><surname>Driauach</surname><given-names>Ouafaa</given-names></name><name><surname>Belqat</surname><given-names>Boutaïna</given-names></name></person-group><article-title>﻿A new species of <italic><tp:taxon-name><tp:taxon-name-part taxon-name-part-type="genus" reg="Docosia">Docosia</tp:taxon-name-part></tp:taxon-name></italic> Winnertz, 1864 and new records of fungus gnats (<tp:taxon-name><tp:taxon-name-part taxon-name-part-type="order">Diptera</tp:taxon-name-part></tp:taxon-name>, <tp:taxon-name><tp:taxon-name-part taxon-name-part-type="family">Bolitophilidae</tp:taxon-name-part></tp:taxon-name>, <tp:taxon-name><tp:taxon-name-part taxon-name-part-type="family">Keroplatidae</tp:taxon-name-part></tp:taxon-name> and <tp:taxon-name><tp:taxon-name-part taxon-name-part-type="family">Mycetophilidae</tp:taxon-name-part></tp:taxon-name>) from North Africa</article-title><source>Zookeys</source><day>07</day><month>04</month><year>2025</year><volume>1233</volume><fpage>349</fpage><lpage>379</lpage><pub-id pub-id-type="doi">10.3897/zookeys.1233.130502</pub-id></mixed-citation></tp:treatment-meta><tp:nomenclature><label>﻿</label><tp:taxon-name>
              <object-id xmlns:xlink="http://www.w3.org/1999/xlink" content-type="arpha" xlink:type="simple">86B0C972-11FE-55AD-A1C8-5327AD53880A</object-id>
              <tp:taxon-name-part taxon-name-part-type="genus" reg="Zygomyia">Zygomyia</tp:taxon-name-part>
              <tp:taxon-name-part taxon-name-part-type="species" reg="valida">valida</tp:taxon-name-part>
            </tp:taxon-name><tp:taxon-authority>Winnertz, 1864</tp:taxon-authority></tp:nomenclature><tp:treatment-sec sec-type="material" id="SECID0EBNCI"><title>Material examined.</title><p>Morocco – <bold>Middle Atlas Region</bold> • 11♂♂; Gouffre Izora; 19/V/2022; K. Aattouch, M. El Ouahabi and M.A. El Mouden leg; <abbrev xmlns:xlink="http://www.w3.org/1999/xlink" xlink:title="collection of Diptera of the Department of Biology, Faculty of Sciences, University Abdelmalek Essaadi" id="ABBRID0EJNCI" xlink:type="simple">UAE-FST</abbrev> MA22/24198 • 4♂♂; Grotte Bouslama; 19/V/2022; K. Aattouch, M. El Ouahabi and M.A. El Mouden leg; <abbrev xmlns:xlink="http://www.w3.org/1999/xlink" xlink:title="collection of Diptera of the Department of Biology, Faculty of Sciences, University Abdelmalek Essaadi" id="ABBRID0ENNCI" xlink:type="simple">UAE-FST</abbrev> MA22/24199 • 1♂; Grotte Bouhayati; 20/V/2022; K. Aattouch, M. El Ouahabi and M.A. El Mouden leg; <abbrev xmlns:xlink="http://www.w3.org/1999/xlink" xlink:title="collection of Diptera of the Department of Biology, Faculty of Sciences, University Abdelmalek Essaadi" id="ABBRID0ERNCI" xlink:type="simple">UAE-FST</abbrev> MA22/24200.</p></tp:treatment-sec><tp:treatment-sec sec-type="distribution" id="SECID0EVNCI"><title>North African distribution.</title><p>Morocco (<xref ref-type="bibr" rid="B3">Banamar et al. 2020</xref>).</p></tp:treatment-sec><ref-list><ref id="B3"><mixed-citation xmlns:xlink="http://www.w3.org/1999/xlink" xlink:type="simple"><person-group><name name-style="western"><surname>Banamar</surname><given-names>O</given-names></name><name name-style="western"><surname>Chandler</surname><given-names>PJ</given-names></name><name name-style="western"><surname>Driauach</surname><given-names>O</given-names></name><name name-style="western"><surname>Belqat</surname><given-names>B</given-names></name></person-group> (<year>2020</year>) <article-title>New faunistic records of the family <tp:taxon-name><tp:taxon-name-part taxon-name-part-type="family">Mycetophilidae</tp:taxon-name-part></tp:taxon-name> (<tp:taxon-name><tp:taxon-name-part taxon-name-part-type="class">Insecta</tp:taxon-name-part></tp:taxon-name>, <tp:taxon-name><tp:taxon-name-part taxon-name-part-type="order">Diptera</tp:taxon-name-part></tp:taxon-name>) from Morocco.</article-title><source>ZooKeys</source><volume>934</volume>: <fpage>93</fpage>–<lpage>110</lpage>. <ext-link xlink:href="10.3897/zookeys.934.49157" ext-link-type="doi" xlink:type="simple">https://doi.org/10.3897/zookeys.934.49157</ext-link></mixed-citation></ref></ref-list></tp:taxon-treatment>
